# Supplementary material for: Tissue engineered vascular grafts are resistant to the formation of dystrophic calcification
Source: Nat Commun. 2024 Mar 11;15:2187. doi: 10.1038/s41467-024-46431-4 (PMC10928115; doi:10.1038/s41467-024-46431-4)
Supplement: Supplementary file 4 — Source Data [file 41467_2024_46431_MOESM4_ESM.xlsx]

## Sheet: Fig 1
Specimen ID	Graft Type	Age at Implant (Years)	Duration of Graft Implantation Prior to CT (Years)	Relative Calcium Mass (HU*cm3)	Relative Calcium Mass of a 5 mm Thick Slice at the Mid Graft (HU*cm3)	% Area Positive Von Kossa Stain	Inclusion/Exclusion from Timeline Analysis
Pathology Specimen 1	PTFE	4	<1 day	21	0	0	Included
Pathology Specimen 2	PTFE	2.8	0.3	174	5.84	5.2	Included
Pathology Specimen 3	PTFE	2.3	0.3	97	3.45	0.9	Included
Pathology Specimen 4	PTFE	3	20	910	15.89	10.9	Included
Pathology Specimen 5	PTFE	1.7	20.6	571	13.2	11.7	Included

## Sheet: Fig 2
Patient	Graft Type	Age at Implantation (Years)	Age at CT scan (Years)	Duration of Implant at CT (Years)	Relative Calcium Mass (HU*ccm)
CT PTFE 1	Extracardiac PTFE	3.4	3.6	0.2	478
CT PTFE 2	Extracardiac PTFE	6.5	8.8	2.2	602
CT PTFE 4	Extracardiac PTFE	6.1	14.2	8.1	671
CT PTFE 5	Extracardiac PTFE	3.4	14.8	11.5	680
CT PTFE 6	Extracardiac PTFE	3.3	19.5	16.2	776
CT PTFE 3	Extracardiac PTFE	14.3	21	6.6	932
CT TEVG 3	Extracardiac TEVG	2.1	15.3	13.2	5.89783
CT TEVG 2	Extracardiac TEVG	2.7	15.7	13	17.1286
CT TEVG 1	Extracardiac TEVG	11.1	18.5	7.4	11.0694

## Sheet: Fig 2 Aggregate
Sex	Institution
7 Females	6 NCH
2 Males	3 Tokyo Women's Hospital

## Sheet: Fig 3
Number	Species	Sex	DOB:	Graft Type	Date of Surgery	Date of CT	Days since Implant	Duration of Implant at CT (years)	Relative Calcium Mass (HU*ccm)
1	Ovine	F	2016-04-01	TEVG	2016-08-02	2022-04-07	2074	5.68219	0.2768
2	Ovine	F	2016-10-01	TEVG	2017-01-17	2022-04-14	1913	5.2411	0.074653
3	Ovine	F	2016-10-01	TEVG	2017-01-31	2022-04-21	1906	5.22192	0.09048
4	Ovine	M	2016-11-01	TEVG	2017-02-14	2022-06-02	1934	5.29863	0
5	Ovine	M	2017-01-01	TEVG	2017-03-21	2022-06-09	1906	5.22192	0
6	Ovine	F	2016-12-01	TEVG	2017-04-04	2022-06-09	1892	5.18356	0
7	Ovine	M	2017-03-17	TEVG	2017-07-12	2022-05-05	1758	4.81644	0
8	Ovine	F	2017-03-17	TEVG	2017-07-26	2022-05-05	1744	4.77808	0.043401
9	Ovine	F	2017-03-17	TEVG	2017-08-01	2022-05-12	1745	4.78082	0
10	Ovine	F	2017-03-17	TEVG	2017-08-08	2022-05-12	1738	4.76164	0.444273
11	Ovine	F	2017-02-17	TEVG	2017-08-22	2022-06-16	1759	4.81918	0.29641
12	Ovine	M	2017-02-01	PTFE	2017-09-12	2022-05-19	1710	4.68493	238.524
13	Ovine	M	2017-02-01	PTFE	2017-09-19	2022-05-19	1703	4.66575	313.62
14	Ovine	F	2017-02-01	PTFE	2017-10-03	2022-05-26	1696	4.64658	296.664
15	Ovine	M	2017-02-01	PTFE	2017-10-10	2022-05-26	1689	4.6274	202.248
16	Ovine	M	2017-05-01	PTFE	2017-10-17	2022-06-23	1710	4.68493	255.91
17	Ovine	M	2017-05-01	PTFE	2017-10-31	2022-06-23	1696	4.64658	225.258
18	Ovine	M	2017-05-01	PTFE	2017-11-07	2022-06-30	1696	4.64658	496.469
19	Ovine	M	2017-05-01	PTFE	2017-11-14	2022-06-30	1689	4.6274	64.7745
20	Ovine	M	2017-05-01	PTFE	2017-11-28	2022-07-07	1682	4.60822	327.687
** Note that this data is also used in Supplementary Figure 1 comparing compliance/distensibility to calcification

## Sheet: Fig 4
Number	Species	Sex	DOB	Graft Type	Implant Date	Duration of Implant at Study (years)	Ppre (mmHg)	Ppost (mmHg)	Ppost - Ppre (mmHg)	A pre (cm^2)	Apost (cm^2)	A post - A pre (cm^2)	Compliance (cm^2/mmHg)	Cpre (cm)	Cpost (cm)	(Cpost-Cpre)/Cpre	Distensibility (%/100mmHg)
1	Ovine	F	2016-04-01	TEVG	2016-08-02	6.43	3	14	11	1.332	2.138	0.806	0.073	4.47	5.21	0.166	150.5
2	Ovine	F	2016-10-01	TEVG	2017-01-31	6	0	12	12	0.9477	1.862	0.914	0.076	3.76	4.86	0.293	243.8
3	Ovine	M	2016-11-01	TEVG	2017-02-14	5.97	0	5	5	1.305	2.048	0.743	0.149	4.37	5.1	0.167	334.1
4	Ovine	M	2017-01-01	TEVG	2017-03-21	5.89	0	15	15	0.9879	1.337	0.349	0.023	3.68	4.13	0.122	81.5
5	Ovine	F	2016-12-01	TEVG	2017-04-04	5.85	2	16	14	3.096	4.074	0.978	0.07	6.49	7.22	0.112	80.3
6	Ovine	F	2017-03-17	TEVG	2017-07-26	5.64	0	13	13	1.204	1.573	0.369	0.028	3.98	4.5	0.131	100.5
7	Ovine	F	2016-10-01	TEVG	2017-01-17	6.25	0	16	16	1.252	2.074	0.822	0.051	4.38	5.14	0.174	108.4
8	Ovine	M	2017-03-17	TEVG	2017-07-12	5.79	0	14	14	1.052	1.414	0.362	0.026	3.77	4.24	0.125	89
9	Ovine	F	2017-03-17	TEVG	2017-08-01	5.76	0	12	12	0.9028	1.635	0.732	0.061	3.57	4.59	0.286	238.1
10	Ovine	F	2017-03-17	TEVG	2017-08-08	5.75	2	11	9	1.446	2.163	0.717	0.08	4.42	5.25	0.188	208.6
11	Ovine	F	2017-02-17	TEVG	2017-08-22	5.66	0	12	12	1.32	1.938	0.618	0.052	4.79	4.99	0.042	34.8
												Mean	0.063			Mean	151.8
												STDEV	0.034			STDEV	87.7
12	Ovine	M	2017-02-01	PTFE	2017-09-12	5.35	0	7	7	1.471	1.49	0.019	0.003	4.35	4.36	0.002	3.3
13	Ovine	M	2017-02-01	PTFE	2017-09-19	5.42	0	10	10	1.413	1.406	-0.007	0	4.5	4.47	-0.007	0
14	Ovine	M	2017-05-01	PTFE	2017-11-14	5.27	0	9	9	1.564	1.598	0.034	0.004	4.55	4.56	0.002	2.4
15	Ovine	F	2017-02-01	PTFE	2017-10-03	5.39	1	12	11	1.488	1.467	-0.021	0	4.41	4.57	0.036	33
16	Ovine	M	2017-05-01	PTFE	2017-11-28	5.33	1	15	14	1.515	1.591	0.076	0.005	4.39	4.5	0.025	17.9
17	Ovine	M	2017-05-01	PTFE	2017-10-17	5.45	0	12	12	1.07	1.086	0.016	0.001	3.77	3.84	0.019	15.5
18	Ovine	M	2017-05-01	PTFE	2017-11-07	5.41	0	8	8	0.5167	0.5171	0	0	3.57	3.46	-0.031	0
19	Ovine	M	2017-05-01	PTFE	2017-10-31	5.43	0	15	15	1.477	1.482	0.005	0	4.48	4.45	-0.007	0
20	Ovine	M	2017-02-01	PTFE	2017-10-10	5.49	0	7	7	1.436	1.451	0.015	0.002	4.41	4.37	-0.009	0
												Mean	0.002			Mean	8
												STDEV	0.002			STDEV	11
** Note that this data is also used in Supplementary Figure 1 comparing compliance/distensibility to calcification

## Sheet: Fig 5
CFD_TEVG Bolus				CFD_TEVG_normal				CFD_PTFE Bolus				CFD_PTFE_normal
	Axial_location_cm	WSS_dynes_per_cm2			Axial_location_cm	WSS_dynes_per_cm2			Axial_location_cm	WSS_dynes_per_cm2			Axial_location_cm	WSS_dynes_per_cm2
	10.8	8.03488			10.8	9.19167			10.8	3.32947			10.8	9.19167
	10.7578	8.02347			10.7578	9.17739			10.7578	3.13826			10.7578	9.17739
	10.7156	8.02459			10.7156	9.18088			10.7156	2.88387			10.7156	9.18088
	10.6734	8.02478			10.6734	9.18043			10.6734	2.67675			10.6734	9.18043
	10.6312	8.0249			10.6312	9.18065			10.6312	2.51771			10.6312	9.18065
	10.5891	8.02497			10.5891	9.18069			10.5891	2.39583			10.5891	9.18069
	10.5469	8.02499			10.5469	9.18069			10.5469	2.29966			10.5469	9.18069
	10.5047	8.02501			10.5047	9.18071			10.5047	2.2202			10.5047	9.18071
	10.4625	8.02502			10.4625	9.18071			10.4625	2.15146			10.4625	9.18071
	10.4203	8.02503			10.4203	9.18072			10.4203	2.08977			10.4203	9.18072
	10.3781	8.02503			10.3781	9.18072			10.3781	2.03305			10.3781	9.18072
	10.3359	8.02503			10.3359	9.18072			10.3359	1.9803			10.3359	9.18072
	10.2937	8.02503			10.2937	9.18072			10.2937	1.93113			10.2937	9.18072
	10.2516	8.02503			10.2516	9.18072			10.2516	1.88545			10.2516	9.18072
	10.2094	8.02503			10.2094	9.18071			10.2094	1.84328			10.2094	9.18071
	10.1672	8.02502			10.1672	9.18071			10.1672	1.80463			10.1672	9.18071
	10.125	8.02502			10.125	9.18071			10.125	1.76945			10.125	9.18071
	10.0828	8.02502			10.0828	9.18071			10.0828	1.73761			10.0828	9.18071
	10.0406	8.02502			10.0406	9.18071			10.0406	1.70891			10.0406	9.18071
	9.99844	8.02501			9.99844	9.1807			9.99844	1.68307			9.99844	9.1807
	9.95625	8.02501			9.95625	9.1807			9.95625	1.6598			9.95625	9.1807
	9.91406	8.02501			9.91406	9.1807			9.91406	1.63876			9.91406	9.1807
	9.87187	8.025			9.87187	9.1807			9.87187	1.61961			9.87187	9.1807
	9.82969	8.025			9.82969	9.18069			9.82969	1.60204			9.82969	9.18069
	9.7875	8.025			9.7875	9.18069			9.7875	1.58573			9.7875	9.18069
	9.74531	8.02499			9.74531	9.18069			9.74531	1.57042			9.74531	9.18069
	9.70312	8.02499			9.70312	9.18069			9.70312	1.55585			9.70312	9.18069
	9.66094	8.02499			9.66094	9.18068			9.66094	1.5418			9.66094	9.18068
	9.61875	8.02498			9.61875	9.18068			9.61875	1.5281			9.61875	9.18068
	9.57656	8.02498			9.57656	9.18068			9.57656	1.5146			9.57656	9.18068
	9.53438	8.02498			9.53438	9.18067			9.53438	1.50116			9.53438	9.18067
	9.49219	8.02497			9.49219	9.18067			9.49219	1.48769			9.49219	9.18067
	9.45	8.02497			9.45	9.18067			9.45	1.47412			9.45	9.18067
	9.40781	8.02497			9.40781	9.18067			9.40781	1.4604			9.40781	9.18067
	9.36562	8.02496			9.36562	9.18066			9.36562	1.4465			9.36562	9.18066
	9.32344	8.02496			9.32344	9.18066			9.32344	1.43239			9.32344	9.18066
	9.28125	8.02495			9.28125	9.18066			9.28125	1.41808			9.28125	9.18066
	9.23906	8.02495			9.23906	9.18065			9.23906	1.40356			9.23906	9.18065
	9.19688	8.02495			9.19688	9.18065			9.19688	1.38886			9.19688	9.18065
	9.15469	8.02494			9.15469	9.18065			9.15469	1.37398			9.15469	9.18065
	9.1125	8.02494			9.1125	9.18064			9.1125	1.35895			9.1125	9.18064
	9.07031	8.02493			9.07031	9.18064			9.07031	1.3438			9.07031	9.18064
	9.02812	8.02493			9.02812	9.18064			9.02812	1.32855			9.02812	9.18064
	8.98594	8.02493			8.98594	9.18063			8.98594	1.31323			8.98594	9.18063
	8.94375	8.02492			8.94375	9.18063			8.94375	1.29785			8.94375	9.18063
	8.90156	8.02492			8.90156	9.18063			8.90156	1.28245			8.90156	9.18063
	8.85938	8.02491			8.85938	9.18062			8.85938	1.26704			8.85938	9.18062
	8.81719	8.02491			8.81719	9.18062			8.81719	1.25164			8.81719	9.18062
	8.775	8.02491			8.775	9.18062			8.775	1.23625			8.775	9.18062
	8.73281	8.0249			8.73281	9.18061			8.73281	1.22089			8.73281	9.18061
	8.69063	8.0249			8.69063	9.18061			8.69063	1.20555			8.69063	9.18061
	8.64844	8.02489			8.64844	9.18061			8.64844	1.19025			8.64844	9.18061
	8.60625	8.02489			8.60625	9.1806			8.60625	1.17498			8.60625	9.1806
	8.56406	8.02488			8.56406	9.1806			8.56406	1.15972			8.56406	9.1806
	8.52187	8.02488			8.52187	9.1806			8.52187	1.14447			8.52187	9.1806
	8.47969	8.02488			8.47969	9.18059			8.47969	1.12921			8.47969	9.18059
	8.4375	8.02487			8.4375	9.18059			8.4375	1.11394			8.4375	9.18059
	8.39531	8.02487			8.39531	9.18059			8.39531	1.09863			8.39531	9.18059
	8.35313	8.02486			8.35313	9.18058			8.35313	1.08326			8.35313	9.18058
	8.31094	8.02486			8.31094	9.18058			8.31094	1.06781			8.31094	9.18058
	8.26875	8.02485			8.26875	9.18058			8.26875	1.05227			8.26875	9.18058
	8.22656	8.02485			8.22656	9.18057			8.22656	1.03662			8.22656	9.18057
	8.18437	8.02484			8.18437	9.18057			8.18437	1.02083			8.18437	9.18057
	8.14219	8.02484			8.14219	9.18056			8.14219	1.00489			8.14219	9.18056
	8.1	8.02483			8.1	9.18056			8.1	0.988792			8.1	9.18056
	8.05781	8.02483			8.05781	9.18056			8.05781	0.972507			8.05781	9.18056
	8.01562	8.02482			8.01562	9.18055			8.01562	0.956027			8.01562	9.18055
	7.97344	8.02482			7.97344	9.18055			7.97344	0.93934			7.97344	9.18055
	7.93125	8.02481			7.93125	9.18054			7.93125	0.922437			7.93125	9.18054
	7.88906	8.02481			7.88906	9.18054			7.88906	0.905302			7.88906	9.18054
	7.84687	8.0248			7.84687	9.18054			7.84687	0.887942			7.84687	9.18054
	7.80469	8.0248			7.80469	9.18053			7.80469	0.870344			7.80469	9.18053
	7.7625	8.02479			7.7625	9.18053			7.7625	0.852505			7.7625	9.18053
	7.72031	8.02479			7.72031	9.18052			7.72031	0.83442			7.72031	9.18052
	7.67812	8.02478			7.67812	9.18052			7.67812	0.816087			7.67812	9.18052
	7.63594	8.02478			7.63594	9.18052			7.63594	0.797504			7.63594	9.18052
	7.59375	8.02477			7.59375	9.18051			7.59375	0.778668			7.59375	9.18051
	7.55156	8.02477			7.55156	9.18051			7.55156	0.759575			7.55156	9.18051
	7.50938	8.02476			7.50938	9.1805			7.50938	0.740221			7.50938	9.1805
	7.46719	8.02476			7.46719	9.1805			7.46719	0.720603			7.46719	9.1805
	7.425	8.02475			7.425	9.18049			7.425	0.700712			7.425	9.18049
	7.38281	8.02475			7.38281	9.18049			7.38281	0.680535			7.38281	9.18049
	7.34063	8.02474			7.34063	9.18049			7.34063	0.660073			7.34063	9.18049
	7.29844	8.02474			7.29844	9.18048			7.29844	0.639309			7.29844	9.18048
	7.25625	8.02473			7.25625	9.18048			7.25625	0.618226			7.25625	9.18048
	7.21406	8.02472			7.21406	9.18047			7.21406	0.596804			7.21406	9.18047
	7.17188	8.02472			7.17188	9.18047			7.17188	0.57502			7.17188	9.18047
	7.12969	8.02471			7.12969	9.18046			7.12969	0.552846			7.12969	9.18046
	7.0875	8.02471			7.0875	9.18046			7.0875	0.530251			7.0875	9.18046
	7.04531	8.0247			7.04531	9.18045			7.04531	0.507195			7.04531	9.18045
	7.00312	8.0247			7.00312	9.18045			7.00312	0.483636			7.00312	9.18045
	6.96094	8.02469			6.96094	9.18044			6.96094	0.459523			6.96094	9.18044
	6.91875	8.02468			6.91875	9.18044			6.91875	0.434802			6.91875	9.18044
	6.87656	8.02468			6.87656	9.18043			6.87656	0.409413			6.87656	9.18043
	6.83437	8.02467			6.83437	9.18043			6.83437	0.383296			6.83437	9.18043
	6.79219	8.02466			6.79219	9.18042			6.79219	0.356401			6.79219	9.18042
	6.75	8.02466			6.75	9.18042			6.75	0.328702			6.75	9.18042
	6.70781	8.02465			6.70781	9.18041			6.70781	0.300238			6.70781	9.18041
	6.66563	8.02465			6.66563	9.18041			6.66563	0.271182			6.66563	9.18041
	6.62344	8.02464			6.62344	9.1804			6.62344	0.241983			6.62344	9.1804
	6.58125	8.02463			6.58125	9.1804			6.58125	0.213533			6.58125	9.1804
	6.53906	8.02463			6.53906	9.18039			6.53906	0.187283			6.53906	9.18039
	6.49688	8.02462			6.49688	9.18039			6.49688	0.164359			6.49688	9.18039
	6.45469	8.02461			6.45469	9.18038			6.45469	0.143575			6.45469	9.18038
	6.4125	8.02461			6.4125	9.18038			6.4125	0.115991			6.4125	9.18038
	6.37031	8.0246			6.37031	9.18037			6.37031	0.0553294			6.37031	9.18037
	6.32812	8.02459			6.32812	9.18036			6.32812	0.0248157			6.32812	9.18036
	6.28594	8.02458			6.28594	9.18036			6.28594	1.0814			6.28594	9.18036
	6.24375	8.02458			6.24375	9.18035			6.24375	1.37113			6.24375	9.18035
	6.20156	8.02457			6.20156	9.18035			6.20156	3.85423			6.20156	9.18035
	6.15937	8.02456			6.15937	9.18034			6.15937	18.4008			6.15937	9.18034
	6.11719	8.02456			6.11719	9.18034			6.11719	4.92959			6.11719	9.18034
	6.075	8.02455			6.075	9.18033			6.075	26.0919			6.075	9.18033
	6.03281	8.02454			6.03281	9.18032			6.03281	34.1131			6.03281	9.18032
	5.99062	8.02453			5.99062	9.18032			5.99062	33.7399			5.99062	9.18032
	5.94844	8.02453			5.94844	9.18031			5.94844	32.0152			5.94844	9.18031
	5.90625	8.02452			5.90625	9.1803			5.90625	31.151			5.90625	9.1803
	5.86406	8.02451			5.86406	9.1803			5.86406	30.1909			5.86406	9.1803
	5.82188	8.0245			5.82188	9.18029			5.82188	29.2702			5.82188	9.18029
	5.77969	8.02449			5.77969	9.18029			5.77969	28.3126			5.77969	9.18029
	5.7375	8.02449			5.7375	9.18028			5.7375	27.3013			5.7375	9.18028
	5.69531	8.02448			5.69531	9.18027			5.69531	26.2229			5.69531	9.18027
	5.65313	8.02447			5.65313	9.18027			5.65313	25.0641			5.65313	9.18027
	5.61094	8.02446			5.61094	9.18026			5.61094	23.8168			5.61094	9.18026
	5.56875	8.02445			5.56875	9.18025			5.56875	22.475			5.56875	9.18025
	5.52656	8.02445			5.52656	9.18024			5.52656	21.0356			5.52656	9.18024
	5.48438	8.02444			5.48438	9.18024			5.48438	19.4991			5.48438	9.18024
	5.44219	8.02443			5.44219	9.18023			5.44219	17.8696			5.44219	9.18023
	5.4	8.02442			5.4	9.18022			5.4	16.1554			5.4	9.18022
	5.35781	8.02441			5.35781	9.18022			5.35781	14.3698			5.35781	9.18022
	5.31562	8.0244			5.31562	9.18021			5.31562	12.5309			5.31562	9.18021
	5.27344	8.02439			5.27344	9.1802			5.27344	10.6627			5.27344	9.1802
	5.23125	8.02438			5.23125	9.18019			5.23125	8.79378			5.23125	9.18019
	5.18906	8.02437			5.18906	9.18019			5.18906	6.95981			5.18906	9.18019
	5.14687	8.02436			5.14687	9.18018			5.14687	5.20016			5.14687	9.18018
	5.10469	8.02435			5.10469	9.18017			5.10469	3.56499			5.10469	9.18017
	5.0625	8.02435			5.0625	9.18016			5.0625	2.10826			5.0625	9.18016
	5.02031	8.02434			5.02031	9.18015			5.02031	0.911054			5.02031	9.18015
	4.97813	8.02433			4.97813	9.18015			4.97813	0.0674719			4.97813	9.18015
	4.93594	8.02432			4.93594	9.18014			4.93594	0.220853			4.93594	9.18014
	4.89375	8.02431			4.89375	9.18013			4.89375	0.313197			4.89375	9.18013
	4.85156	8.0243			4.85156	9.18012			4.85156	3.13713			4.85156	9.18012
	4.80938	8.02428			4.80938	9.18011			4.80938	13.3743			4.80938	9.18011
	4.76719	8.02427			4.76719	9.1801			4.76719	56.1323			4.76719	9.1801
	4.725	8.02426			4.725	9.18009			4.725	150.228			4.725	9.18009
	4.68281	8.02425			4.68281	9.18009			4.68281	196.143			4.68281	9.18009
	4.64062	8.02424			4.64062	9.18008			4.64062	107.108			4.64062	9.18008
	4.59844	8.02423			4.59844	9.18007			4.59844	28.2611			4.59844	9.18007
	4.55625	8.02422			4.55625	9.18006			4.55625	9.17931			4.55625	9.18006
	4.51406	8.02421			4.51406	9.18005			4.51406	0.745123			4.51406	9.18005
	4.47187	8.0242			4.47187	9.18004			4.47187	0.0218026			4.47187	9.18004
	4.42969	8.02418			4.42969	9.18003			4.42969	0.0491261			4.42969	9.18003
	4.3875	8.02417			4.3875	9.18002			4.3875	0.132806			4.3875	9.18002
	4.34531	8.02416			4.34531	9.18001			4.34531	0.262846			4.34531	9.18001
	4.30312	8.02415			4.30312	9.18			4.30312	0.397813			4.30312	9.18
	4.26094	8.02414			4.26094	9.17999			4.26094	0.537058			4.26094	9.17999
	4.21875	8.02412			4.21875	9.17998			4.21875	0.678699			4.21875	9.17998
	4.17656	8.02411			4.17656	9.17997			4.17656	0.820271			4.17656	9.17997
	4.13438	8.0241			4.13438	9.17996			4.13438	0.959329			4.13438	9.17996
	4.09219	8.02409			4.09219	9.17995			4.09219	1.09384			4.09219	9.17995
	4.05	8.02407			4.05	9.17993			4.05	1.22227			4.05	9.17993
	4.00781	8.02406			4.00781	9.17992			4.00781	1.3435			4.00781	9.17992
	3.96563	8.02404			3.96563	9.17991			3.96563	1.45686			3.96563	9.17991
	3.92344	8.02403			3.92344	9.1799			3.92344	1.56197			3.92344	9.1799
	3.88125	8.02402			3.88125	9.17989			3.88125	1.65875			3.88125	9.17989
	3.83906	8.024			3.83906	9.17988			3.83906	1.74733			3.83906	9.17988
	3.79688	8.02399			3.79688	9.17986			3.79688	1.82798			3.79688	9.17986
	3.75469	8.02397			3.75469	9.17985			3.75469	1.90107			3.75469	9.17985
	3.7125	8.02396			3.7125	9.17984			3.7125	1.96707			3.7125	9.17984
	3.67031	8.02394			3.67031	9.17982			3.67031	2.02645			3.67031	9.17982
	3.62812	8.02393			3.62812	9.17981			3.62812	2.07973			3.62812	9.17981
	3.58594	8.02391			3.58594	9.1798			3.58594	2.12741			3.58594	9.1798
	3.54375	8.02389			3.54375	9.17978			3.54375	2.16998			3.54375	9.17978
	3.50156	8.02388			3.50156	9.17977			3.50156	2.2079			3.50156	9.17977
	3.45938	8.02386			3.45938	9.17976			3.45938	2.24166			3.45938	9.17976
	3.41719	8.02384			3.41719	9.17974			3.41719	2.27168			3.41719	9.17974
	3.375	8.02383			3.375	9.17973			3.375	2.29833			3.375	9.17973
	3.33281	8.02381			3.33281	9.17971			3.33281	2.32197			3.33281	9.17971
	3.29062	8.02379			3.29062	9.1797			3.29062	2.34289			3.29062	9.1797
	3.24844	8.02377			3.24844	9.17968			3.24844	2.3614			3.24844	9.17968
	3.20625	8.02376			3.20625	9.17967			3.20625	2.37775			3.20625	9.17967
	3.16406	8.02374			3.16406	9.17965			3.16406	2.39219			3.16406	9.17965
	3.12188	8.02372			3.12188	9.17963			3.12188	2.40494			3.12188	9.17963
	3.07969	8.0237			3.07969	9.17962			3.07969	2.41619			3.07969	9.17962
	3.0375	8.02368			3.0375	9.1796			3.0375	2.42611			3.0375	9.1796
	2.99531	8.02366			2.99531	9.17958			2.99531	2.43486			2.99531	9.17958
	2.95312	8.02364			2.95312	9.17957			2.95312	2.44256			2.95312	9.17957
	2.91094	8.02361			2.91094	9.17955			2.91094	2.44935			2.91094	9.17955
	2.86875	8.02359			2.86875	9.17953			2.86875	2.45532			2.86875	9.17953
	2.82656	8.02357			2.82656	9.17951			2.82656	2.46059			2.82656	9.17951
	2.78437	8.02355			2.78437	9.17949			2.78437	2.46522			2.78437	9.17949
	2.74219	8.02353			2.74219	9.17947			2.74219	2.46929			2.74219	9.17947
	2.7	8.0235			2.7	9.17945			2.7	2.47288			2.7	9.17945
	2.65781	8.02348			2.65781	9.17943			2.65781	2.47603			2.65781	9.17943
	2.61563	8.02345			2.61563	9.17941			2.61563	2.47881			2.61563	9.17941
	2.57344	8.02343			2.57344	9.17939			2.57344	2.48124			2.57344	9.17939
	2.53125	8.0234			2.53125	9.17937			2.53125	2.48339			2.53125	9.17937
	2.48906	8.02338			2.48906	9.17934			2.48906	2.48527			2.48906	9.17934
	2.44687	8.02335			2.44687	9.17932			2.44687	2.48693			2.44687	9.17932
	2.40469	8.02332			2.40469	9.1793			2.40469	2.48838			2.40469	9.1793
	2.3625	8.02329			2.3625	9.17927			2.3625	2.48966			2.3625	9.17927
	2.32031	8.02326			2.32031	9.17925			2.32031	2.49078			2.32031	9.17925
	2.27813	8.02323			2.27813	9.17922			2.27813	2.49177			2.27813	9.17922
	2.23594	8.0232			2.23594	9.17919			2.23594	2.49262			2.23594	9.17919
	2.19375	8.02317			2.19375	9.17917			2.19375	2.49338			2.19375	9.17917
	2.15156	8.02314			2.15156	9.17914			2.15156	2.49405			2.15156	9.17914
	2.10938	8.02311			2.10938	9.17911			2.10938	2.49463			2.10938	9.17911
	2.06719	8.02307			2.06719	9.17908			2.06719	2.49514			2.06719	9.17908
	2.025	8.02304			2.025	9.17905			2.025	2.49559			2.025	9.17905
	1.98281	8.023			1.98281	9.17902			1.98281	2.49598			1.98281	9.17902
	1.94063	8.02296			1.94063	9.17899			1.94063	2.49633			1.94063	9.17899
	1.89844	8.02293			1.89844	9.17896			1.89844	2.49663			1.89844	9.17896
	1.85625	8.02289			1.85625	9.17892			1.85625	2.49689			1.85625	9.17892
	1.81406	8.02285			1.81406	9.17889			1.81406	2.49711			1.81406	9.17889
	1.77188	8.0228			1.77188	9.17885			1.77188	2.49731			1.77188	9.17885
	1.72969	8.02276			1.72969	9.17881			1.72969	2.49749			1.72969	9.17881
	1.6875	8.02272			1.6875	9.17877			1.6875	2.49764			1.6875	9.17877
	1.64531	8.02267			1.64531	9.17873			1.64531	2.49776			1.64531	9.17873
	1.60312	8.02262			1.60312	9.17869			1.60312	2.49788			1.60312	9.17869
	1.56094	8.02257			1.56094	9.17865			1.56094	2.49797			1.56094	9.17865
	1.51875	8.02252			1.51875	9.1786			1.51875	2.49805			1.51875	9.1786
	1.47656	8.02247			1.47656	9.17856			1.47656	2.49812			1.47656	9.17856
	1.43437	8.02241			1.43437	9.17851			1.43437	2.49818			1.43437	9.17851
	1.39219	8.02235			1.39219	9.17846			1.39219	2.49822			1.39219	9.17846
	1.35	8.02229			1.35	9.1784			1.35	2.49826			1.35	9.1784
	1.30781	8.02223			1.30781	9.17835			1.30781	2.49829			1.30781	9.17835
	1.26562	8.02216			1.26562	9.17829			1.26562	2.49831			1.26562	9.17829
	1.22344	8.02209			1.22344	9.17823			1.22344	2.49833			1.22344	9.17823
	1.18125	8.02202			1.18125	9.17817			1.18125	2.49834			1.18125	9.17817
	1.13906	8.02195			1.13906	9.1781			1.13906	2.49835			1.13906	9.1781
	1.09688	8.02187			1.09688	9.17803			1.09688	2.49835			1.09688	9.17803
	1.05469	8.02178			1.05469	9.17796			1.05469	2.49835			1.05469	9.17796
	1.0125	8.02169			1.0125	9.17788			1.0125	2.49834			1.0125	9.17788
	0.970313	8.0216			0.970313	9.17779			0.970313	2.49833			0.970313	9.17779
	0.928125	8.0215			0.928125	9.17771			0.928125	2.49831			0.928125	9.17771
	0.885938	8.02139			0.885938	9.17761			0.885938	2.4983			0.885938	9.17761
	0.84375	8.02128			0.84375	9.17751			0.84375	2.49827			0.84375	9.17751
	0.801562	8.02116			0.801562	9.17741			0.801562	2.49824			0.801562	9.17741
	0.759375	8.02103			0.759375	9.17729			0.759375	2.4982			0.759375	9.17729
	0.717187	8.02089			0.717187	9.17717			0.717187	2.49817			0.717187	9.17717
	0.675	8.02074			0.675	9.17703			0.675	2.49813			0.675	9.17703
	0.632812	8.02057			0.632812	9.17688			0.632812	2.49808			0.632812	9.17688
	0.590625	8.02039			0.590625	9.17672			0.590625	2.49803			0.590625	9.17672
	0.548438	8.02019			0.548438	9.17654			0.548438	2.49797			0.548438	9.17654
	0.50625	8.01997			0.50625	9.17634			0.50625	2.49791			0.50625	9.17634
	0.464062	8.01972			0.464062	9.17612			0.464062	2.49783			0.464062	9.17612
	0.421875	8.01944			0.421875	9.17587			0.421875	2.49774			0.421875	9.17587
	0.379688	8.01912			0.379688	9.17556			0.379688	2.49764			0.379688	9.17556
	0.3375	8.01875			0.3375	9.17523			0.3375	2.49752			0.3375	9.17523
	0.295312	8.0183			0.295312	9.17479			0.295312	2.49738			0.295312	9.17479
	0.253125	8.01776			0.253125	9.17433			0.253125	2.4972			0.253125	9.17433
	0.210938	8.01703			0.210938	9.17353			0.210938	2.49697			0.210938	9.17353
	0.16875	8.0162			0.16875	9.1729			0.16875	2.49668			0.16875	9.1729
	0.126562	8.01461			0.126562	9.17088			0.126562	2.49622			0.126562	9.17088
	0.084375	8.01296			0.084375	9.16979			0.084375	2.49563			0.084375	9.16979
	0.0421875	8.00805			0.0421875	9.16151			0.0421875	2.49491			0.0421875	9.16151
	0	8.0173			0	9.17193			0	2.49724			0	9.17193
